# Supplementary material for: Viral vector-mediated reprogramming of the fibroblastic tumor stroma sustains curative melanoma treatment
Source: Nat Commun. 2021 Aug 5;12:4734. doi: 10.1038/s41467-021-25057-w (PMC8342618; doi:10.1038/s41467-021-25057-w)
Supplement: Supplementary file 4 — Source Data [file 41467_2021_25057_MOESM4_ESM.xlsx]

## Sheet: Fig. 1b
Time (Days)							artLCMV-TRP2, i.t.									Tumor growth (mm3)
0	0	0	0	0	0	0	0	0	0	0	0	0	0	0	0
7	13.95	43.32	26.011	22.528	14.896	14.504	43.56	50.43	18.432	26.95	31.2375	22.05	20.691	51.842	15.288
10	38.332	111.744	91.936	36.75	33.28	41.454	70.8295	110.956	80	78.652	136.458	80.64	45.5625	170.582	60.75
12	97.344	126.052	244.688	115.34	129.96	90.584	235.669	284.8	199.761	190.782	198.45	144.581	94.221	323.783	60
14	110.808	371.124	172.032	129.514	101.439	114.95	180.589	118.588	68.75	50.784	135	122.304	57.6	117	90
16	108.841	176.4	114.873	65.664	81.12	42.8655	157.216	96.9105	67.228	49.6125	95.506	77.184	20.691	82.8345	51.156
20	8.4375	84.64	37.6	24.025	17.92	24.5	281.627	34.656	35.7435	24.624	64.512	68.75	26.6955	47.628	55.296
24	0	51.714	11.875	15.8565	6.174	15.138	462.721	0	0	0	0	0	21.964	0	288
27	0	50.193	13.8765	8.352	9.0625	22.542	1204.43	0	0	0	0	0	10.3125	0	334.116
Tumor-free	X			X				X	X	X	X	X	X	X		9 of 15
Time (Days)							artLCMV-TRP2, i.v.
0	0	0	0	0	0	0	0	0	0	0	0	0	0
7	45.63	19.22	40.425	21.87	15.68	18.9	25.826	21.6	64.8	21.56	33.15	25.857	12.1945
10	129.214	78.416	67.914	111.744	39.0165	108.192	98.3005	74.431	147.6	80.631	64.1765	84.7	28
12	158.812	80.0565	121.68	191.631	48.374	121	120.05	123.872	100.602	168.828	56.8135	97.556	43.5375
14	95.2875	80.0565	152.096	159.201	64.7185	129.96	85.6	118.588	132.278	219.978	118.75	104.43	79.488
16	75.712	92.5965	108.75	148.877	174.902	202.005	160.38	143.258	252.333	176.4	82.5	156.816	123.75
20	100.467	166.6	148.225	124.848	491.102	461.709	508.8	336.2	365.04	365.04	276.138	307.062	142.884
24	541.008	437.4	426.465	529.83	597.471	926.194	666.792	425.92	640.026	562.185	534.336	514.553	319.39
27	1019.55	673.672	700.569	962.624	1002.47	1309	1283.04	919.138	1203.47	1007.19	1089	523.264	732.05
Tumor-free																0 of 13
Time (Days)							PBS
0	0	0	0	0	0	0	0	0	0	0	0	0	0	0
7	23.4135	16.337	18.259	36	67.3745	64.386	15.376	27.869	31.487	41.0375	31.752	83.75	11.858	21.2195
10	93.312	146.334	63.48	111.012	194.208	208.738	78.416	232.75	168.2	240.1	215.016	247.384	32.67	40
12	115.745	125.087	128.304	348.48	416.623	575.552	174.24	441.408	327.665	426.974	408.305	608.654	128.576	92.5965
14	344.452	711.504	373.498	484.344	737.28	822.016	269.115	469.752	475.341	567.249	534.528	691.562	239.935	179.56
16	1147.04	1351.68	878.08	751.712	1152.01	1302	1036.8	1111.64	1279	1143.53	1258.21	968	1148.73	1125.3
Tumor-free																0 of 14
Exact P values
PBS vs artLCMV-TRP2, i.v. <0.001
PBS vs artLCMV-TRP2, i.t. <0.001
artLCMV-TRP2, i.v. vs artLCMV-TRP2, i.t. <0.001

## Sheet: Fig. 1c
PBS	artLCMV-TRP2, i.v.	artLCMV-TRP2, i.t.
18	27	100	Survival (Days)
16	28	41
20	29	41
20	28	100
16	27	41
17	25	36
18	27	27
16	28	100
18	27	100
16	27	100
16	27	100
16	28	100
16	28	100
19		100
		36
Exact P values
PBS vs artLCMV-TRP2, i.v. <0.001
PBS vs artLCMV-TRP2, i.t. <0.001
artLCMV-TRP2, i.v. vs artLCMV-TRP2, i.t. <0.001

## Sheet: Fig. 1d
Time (Days)							B16F10, artLCMV-TRP2, i.t.								Tumor growth (mm3)
0	0	0	0	0	0	0	0	0	0	0	0	0	0	0
7	50.43	18.432	26.95	31.2375	22.05	20.691	51.842	8.954	52.022	72.03	18.032	41.9265	34.304	12.615
10	110.956	80	78.652	136.458	80.64	45.5625	170.582	60.75	133.75	109.551	32.4	94.162	106.844	94.64
12	284.8	199.761	190.782	198.45	144.581	94.221	323.783	60	137.984	220.5	75.9375	86.022	146.205	104.362
15	118.588	68.75	50.784	135	122.304	57.6	117	90	88.704	108.192	81.461	126.15	141.332	58.725
17	96.9105	67.228	49.6125	95.506	77.184	20.691	82.8345	51.156	36.822	45.496	56.3135	26.011	78.408	15.75
19	34.656	35.7435	24.624	64.512	68.75	26.6955	47.628	55.296	9.802	17.1	106.25	25.65	71.2	15.75
22	0	7.406	12.615	8.352	11.2995	17.9685	23.976	83.1875	0	14.4	363.888	24.5	153.09	13.328
24	0	2.254	5.2	0	9.802	18.9	0	181.3	0	7.6705	699.438	7.776	322.624	0
26	0	0	0	0	0	21.964	0	288	0	10.976	811.512	0	759.577	0
28	0	0	0	0	0	10.3125	0	334.116	0	0	1357.59	0	852.687	0
Time (Days)	B16F10-Dct-/-, artLCMV-TRP2, i.t.
0	0	0	0	0	0	0	0
7	18.125	22.05	15.548	84.035	35.594	38.4	48.749
10	27	30.42	84.27	21.386	23.698	47.432	135.759
12	145.2	86.022	128.993	50.9535	73.75	180.774	249.53
15	88.938	57.6	162	294.4	102.602	141.332	281.25
17	44.8695	33.934	99.825	154.638	50.625	88.75	215.6
19	61.952	82.8375	78.75	112.091	46.225	96.04	162.729
22	147.829	176.62	103.933	100	88.4835	217.8	172.98
24	235.224	451.315	224.264	103.75	159.526	410.062	128.562
26	345.308	454.14	606.96	224.334	375.7	765	215.472
28	582.112	538.208	1060.9	351.714	627.264	828.184	1069
Time (Days)	B16F10, PBS, i.t.
0	0	0	0	0	0	0	0	0	0
7	51.842	44.1	34.9125	14.85	37.6	39.2	48.05	21.2355	5.0715
10	167.445	288.99	98.75	20.23	47.5875	46.746	67.626	28.158	8.064
12	280.562	447.536	123.75	62.208	148.96	142.721	202.662	59.7375	33.524
15	604.032	720.3	168.2	102.602	280.845	470.596	575.064	68.4285	202.005
17	1107.15	1000.48	367.598	210.938	622.728	870.732	1098.03	134.848	471.3
19	1107.15	1000.48	1270.52	611.888	1406.28	1445.46	1098.03	444.528	1195.31
Time (Days)	B16F10-Dct-/-, PBS, i.t.
0	0	0	0	0	0	0
7	9.0625	47.1625	23.8875	12.615	24.025	20.691
10	45.864	121.838	50.336	41.8275	166.698	112.091
12	105.875	218.05	122.786	177.315	304.2	250.312
15	313.326	393.66	310.4	442.4	652.864	499.851
17	432.45	662.676	555.64	437.4	978.764	525.351
19	1019.59	904.471	1604.84	1044	1256	1163.26
Exact P values
B16F10, PBS vs B16F10, artLCMV-TRP2, i.t. <0.001
B16F10-Dct-/-, PBS vs B16F10-Dct-/-, artLCMV-TRP2, i.t. <0.001
B16F10, artLCMV-TRP2, i.t. vs B16F10-Dct-/-, artLCMV-TRP2, i.t. <0.001

## Sheet: Fig. 1e
Time (Days)	artLCMV-TRP2, i.t.									Tumor growth (mm3)
0	0	0	0	0	0	0	0	0	0
7	16.8175	60.858	23.12	21.866	23.275	17.1	26.011	32.946	4.851
10	27.166	136.125	83.75	47.652	92.512	30.625	118.8	244.488	23.275
12	47.2	298.116	197.516	105	153.164	60.75	200.9	215.475	100.719
14	147.994	134.848	158.4	117.6	149.504	67.228	163.849	148.225	123.462
17	64.827	114.376	92.2625	76.95	87.725	34.2225	114.873	118.8	76.832
21	35.301	46.225	24.5025	52.65	17.1	27.436	197.173	26.3375	42.4
23	27.436	48.8785	22.869	35.525	15.5585	12.615	337.561	12.936	30.118
25	25.6165	72.971	15.3	41.067	0	16.2	530.55	0	40
28	31.9565	176.652	62.208	12.152	0	12.1945	720	0	23.552
Tumor-free				X	X	X		X			4 of 9
Time (Days)	artLCMV-GFP, i.t.
0	0	0	0	0	0	0	0	0	0
7	34.225	35.301	26.6955	21.386	15.3	21.964	6.776	18.944	44.8695
10	139.606	63.6265	82.8655	70.8295	77.064	75	19.35	104.362	140.4
12	125.388	113.724	154.638	91.035	108.842	106.808	67.8375	208.08	235.673
14	366.102	337.014	194.4	255.792	208.08	159.744	99.0945	204.404	293.095
17	188.416	179.56	111.6	105.056	117	136.93	55.296	205.8	202.005
21	184.19	270	79.3305	86.022	97.686	95.8455	58.725	231.811	142.2
23	358.956	345.6	110.466	141.888	118.8	166.464	125.087	222.912	211.722
25	658.825	758.16	326.114	237.888	363.096	432.964	320.339	388.29	762.3
28	1515.52	1422	488.579	813.006	691.866	663.062	564.54	842.754	1125
Tumor-free											0 of 9
Time (Days)	PBS
0	0	0	0	0	0	0	0	0	0	0
7	41.0375	31.752	63.36	26.6955	51.2	28.322	16.184	5.5125	8.928	47.151
10	240.1	215.016	230.3	109.8	34.225	76.95	189.728	19.652	121.838	105.338
12	426.974	408.305	556.668	235.2	378.328	276.074	212.4	41.154	194.64	181.656
14	567.249	534.528	1129.03	318.209	731.808	648.27	345.6	117.212	295.704	413.34
16	1489	1479	1129.03	1224	1227.93	1656.37	915.075	161.84	967.198	879.138
Tumor-free
											0 of 10
Exact P values
PBS vs artLCMV-TRP2, i.t. <0.001
PBS vs artLCMV-GFP, i.t. <0.001
artLCMV-GFP, i.t. vs artLCMV-TRP2, i.t. <0.001

## Sheet: Fig. 1f
Time (Days)	artLCMV-TRP2, i.t.											Tumor growth (mm3)
0	0	0	0	0	0	0	0	0	0	0	0
7	38.025	50.274	11.492	25.088	23.275	22.542	58.19	36.0375	18.9	35.378	18.502
10	178.176	231.2	147.942	77.44	47.9115	72.5	117.975	135.252	103.933	90.0375	55.473
12	288.8	311.04	112.694	159.936	166.887	125.44	208.738	260.096	154.327	159.526	110.956
14	115.34	406.78	69.629	176.62	162.729	183.75	200.9	546.549	100.138	187.308	98.838
16	114.376	252.35	32.4	91.854	144	77.2475	100.602	286.688	52.6965	114.376	34.344
18	69.629	181.656	23.8875	84.035	102.5	54.1205	112.266	230.202	22.103	69.5835	24.276
20	83.104	246.114	12.615	102.528	131.072	35.378	103.968	202.8	14.4	59.094	8.125
24	24.064	538.263	0	73.002	296.45	37.6	141.288	123.547	0	114.873	8.125
Tumor-free	X		X	X		X			X		X	6 of 11
Time (Days)	artLCMV-TRP2, i.t. + anti-CD8/ anti-CD4
0	0	0	0	0	0	0	0	0	0	0
7	31.434	51.156	40	23.064	30.42	25.047	22.05	51.156	51.714	49.096
10	153.459	134.018	132.496	79.233	145.119	212.704	64.512	95.8455	323.748	154.327
12	225.12	271.483	191.455	128.562	351.959	82.524	144	138.915	340.55	194.4
14	360.15	366.458	257.004	208.08	446.738	174.24	264.654	199.119	450.528	437.452
16	685.344	476.85	398.502	389.228	804.65	419.2	156.282	226.576	477.594	526.592
18	712.8	571.389	562.95	525.312	853.013	399.562	137.637	230.3	524.88	592.457
20	753.571	715.562	604.032	612.06	842.754	556.322	215.472	202.419	727.904	780.3
24	1129.22	1099.38	1093.38	1166.89	1078.12	1067.26	329.232	514.865	912.38	991.44
Tumor-free												0 of 10
Time (Days)	PBS
0	0	0	0	0	0	0	0	0	0
7	37.6	39.2	48.05	21.2355	5.0715	51.842	44.1	34.9125	14.85
10	47.5875	46.746	67.626	28.158	8.064	167.445	288.99	98.75	20.23
12	148.96	142.721	202.662	59.7375	33.524	280.562	447.536	123.75	62.208
14	280.845	470.596	575.064	68.4285	202.005	604.032	720.3	168.2	102.602
16	622.728	870.732	1098.03	134.848	471.3	1107.15	1000.48	367.598	210.938
18	1406.28	1445.46	1098.03	444.528	1195.31	1107.15	1000.48	1270.52	611.888
Tumor-free												0 of 9
Exact P values
PBS vs artLCMV-TRP2, i.t. <0.001
artLCMV-TRP2, i.t. vs artLCMV-TRP2, i.t. + anti-CD8/ anti-CD4 <0.001

## Sheet: Fig. 1g
Untreated	Survivors	Survivors + anti-CD8/ anti-CD4
14	100	17	Survival (Days)
14	100	20
15	100	21
19	100	22
19	100	22
21	100	26
22	100	100
22	100
23	100
23	100
24	100
24	100
26	100
28
28
Exact P values
PBS vs Survivors <0.001
Survivors vs Survivors + anti-CD8/ anti-CD4 <0.001

## Sheet: Fig. 1i
PBS	artLCMV-TRP2, i.t.
54	34	Number of pulmonary nodules
42	6
46	29
72	24
60	6
47	15
38	25
101	0
93	0
97	0
	0
Exact P values
PBS vs artLCMV-TRP2, i.v. <0.001

## Sheet: Fig. 2b
	artLCMV-TRP2, i.v.
CD8+ T cells (%)	84.4	84.9	82.9	85.1	85.2	81	79	64.9	84.8	83.3	80.4	74.4	77.9
CD4+ T cells (%)	9.38	8.8	7.55	7.53	7.13	9.14	8.49	6.22	7.01	5.84	10.3	13.4	7.61
	artLCMV-TRP2, i.t.
CD8+ T cells (%)	68	61.7	67.6	69.3	66.8	75.8	66.6	46.7	49.8	67.1	50.9
CD4+ T cells (%)	19.5	15.3	16.6	22.5	19.8	15.5	18.5	15.6	19.2	20.5	24.8
	PBS
CD8+ T cells (%)	12.1	13.7	6.13	10.3	4.63	3.95
CD4+ T cells (%)	14	13.3	9.64	10.2	7.49	7.76
Exact P values CD8+ T cells
PBS vs artLCMV-TRP2, i.v. <0.001
PBS vs artLCMV-TRP2, i.t. <0.001
artLCMV-TRP2, i.v. vs artLCMV-TRP2, i.t. <0.001
Exact P values CD4+ T cells
PBS vs artLCMV-TRP2, i.v. 0.25
PBS vs artLCMV-TRP2, i.t. <0.001
artLCMV-TRP2, i.v. vs artLCMV-TRP2, i.t. <0.001

## Sheet: Fig. 2c
	IFN-y+ CD8+ T cells (%)
artLCMV-TRP2, i.v.	1.88	1.42	2.32	2.58	1.24	0.99	0.83	1.56	1.49
artLCMV-TRP2, i.t.	5	9.36	11.5	6.58	9.03	9.52	11.6	11.1	7.95
	IFN-y+ CD4+ T cells (%)
artLCMV-TRP2, i.v.	1.5	0.69	1.03	1.04	0.4	0.56	0.26	0.56	1.18
artLCMV-TRP2, i.t.	4.38	12.5	6.77	4.42	4.69	8.91	9.54	9.21	6.47
Exact P values IFN-y+ CD8+ T cells
artLCMV-TRP2, i.v. vs artLCMV-TRP2, i.t. <0.001
Exact P values IFN-y+ CD4+ T cells
artLCMV-TRP2, i.v. vs artLCMV-TRP2, i.t. <0.001

## Sheet: Fig. 2d, e
	Granzyme B+ CD8+ T cells (%)
artLCMV-TRP2, i.v.	34.1	31.4	15.1	37.8	46.1	35.3	35.3	44.6	42.7
artLCMV-TRP2, i.t.	66.9	81	73.9	86	65.3	71.9	74.7	70.7	71.7
Exact P values Granzyme B+ CD8+ T cells
artLCMV-TRP2, i.v. vs artLCMV-TRP2, i.t. <0.001

[truncated: 42 more sheets: Fig. 3a, Fig. 3c, Fig. 3f, Fig. 3g, Fig. 4a, Fig. 4b, c, Fig. 4d, Fig. 4e, Fig. 5d, Fig. 5i, Fig. 6a, Fig. 6b, Fig. 6c, Fig. 6d, Fig. 6e, Fig. 6f, Fig. 6g, Fig. 6h, Fig. 6i, Fig. 6j …]
